# Supplementary material for: (Z)-(1,3-Thia­zinan-2-ylideneamino)formo­nitrile
Source: Acta Crystallogr Sect E Struct Rep Online. 2009 Mar 19;65(Pt 4):o784. doi: 10.1107/S1600536809008940 (PMC2968830; doi:10.1107/S1600536809008940)
Supplement: Supplementary file 2 [file e-65-0o784-Isup2.hkl]

# 
# h,k,l, Fc-squared, Fo-squared, sigma(Fo-squared) and status flag 
# 
data_I
_shelx_title ' 80703 in                P21/c' 
_shelx_refln_list_code          4 
_shelx_F_calc_maximum      156.67 
_exptl_crystal_F_000       295.92 
_reflns_d_resolution_high  0.8406 
 
loop_ 
 _symmetry_equiv_pos_as_xyz 
 'x, y, z' 
 '-x, y+1/2, -z+1/2' 
 '-x, -y, -z' 
 'x, -y-1/2, z-1/2' 
 
_cell_length_a     7.0931 
_cell_length_b    12.6890 
_cell_length_c     9.2320 
_cell_angle_alpha  90.000 
_cell_angle_beta  128.617 
_cell_angle_gamma  90.000 
 
_shelx_F_squared_multiplier     1.000 
 
loop_ 
 _refln_index_h 
 _refln_index_k 
 _refln_index_l 
 _refln_F_squared_calc 
 _refln_F_squared_meas 
 _refln_F_squared_sigma 
 _refln_observed_status 
   1   0   0     1184.02     1029.58     15.01 o 
   2   0   0     1368.10     1427.05     20.05 o 
   3   0   0        1.95        4.21      2.52 o 
   4   0   0      405.45      425.89     11.04 o 
   5   0   0      131.17      131.20      6.18 o 
   6   0   0       43.71       29.44      4.55 o 
   1   1   0      904.52      828.59      6.84 o 
   2   1   0     1072.00      987.89     10.07 o 
   3   1   0      804.58      775.23      9.53 o 
   4   1   0        0.94        2.09      1.37 o 
   5   1   0     1232.69     1265.03     14.21 o 
   6   1   0       44.58       47.36      3.49 o 
   0   2   0      384.34      486.60      3.47 o 
   1   2   0       68.89       91.67      1.64 o 
   2   2   0     5129.15     4719.11     43.94 o 
   3   2   0      644.61      603.06      7.02 o 
   4   2   0      268.93      243.29      6.02 o 
   5   2   0      356.68      351.67      6.70 o 
   6   2   0       21.57       17.98      3.45 o 
   1   3   0      111.16       98.44      1.48 o 
   2   3   0      742.58      680.59      6.45 o 
   3   3   0     1312.15     1365.30     27.23 o 
   4   3   0       38.49       36.10      3.51 o 
   5   3   0       25.56       20.74      2.66 o 
   6   3   0       66.67       70.89      3.82 o 
   0   4   0      779.43      899.17      7.45 o 
   1   4   0     1706.54     1752.46     13.22 o 
   2   4   0      153.99      175.32      2.74 o 
   3   4   0      325.38      351.43      5.29 o 
   4   4   0       41.73       42.47      2.98 o 
   5   4   0       24.92       35.13      8.49 o 
   6   4   0        3.27        4.99      2.37 o 
   1   5   0        9.79        8.18      0.89 o 
   2   5   0       86.85       78.40      1.90 o 
   4   5   0      166.49      143.95      4.64 o 
   5   5   0        1.48        1.10      1.26 o 
   6   5   0       47.47       33.55     10.90 o 
   0   6   0     1540.21     2193.86     19.90 o 
   1   6   0      173.85      145.47      1.77 o 
   2   6   0       24.77       14.75      1.15 o 
   3   6   0      128.26      157.65     21.74 o 
   4   6   0        3.09        1.87      0.95 o 
   5   6   0        5.41        4.91      1.44 o 
   6   6   0        4.78        1.06      2.07 o 
   1   7   0        1.35        0.15      0.48 o 
   2   7   0      169.14      151.82      3.77 o 
   3   7   0       49.47       63.72      4.24 o 
   4   7   0        8.61       12.51      0.85 o 
   5   7   0        7.43        5.38      2.62 o 
   0   8   0      331.47      450.69      6.10 o 
   1   8   0       48.67       44.90      1.68 o 
   2   8   0      196.20      199.41      3.90 o 
   3   8   0      152.55      186.82     23.71 o 
   4   8   0       17.46       17.29      2.93 o 
   5   8   0       32.57       26.30      5.85 o 
   1   9   0       27.10       32.62      1.55 o 
   2   9   0      597.17      645.60     27.57 o 
   3   9   0      195.36      235.13      8.26 o 
   4   9   0       58.73       59.44      4.13 o 
   5   9   0      135.40      138.05      6.24 o 
   0  10   0        9.12        4.66      1.84 o 
   1  10   0      785.56      749.37      7.95 o 
   2  10   0       82.54       73.99      4.53 o 
   3  10   0      338.37      327.69      9.66 o 
   4  10   0       65.38       70.90      4.32 o 
   1  11   0        2.19        1.38      1.08 o 
   2  11   0       13.12       10.09      2.22 o 
   3  11   0      174.38      173.72      5.22 o 
   4  11   0      255.09      249.35      7.97 o 
   0  12   0      641.28      787.16     14.37 o 
   1  12   0      876.75      845.10     15.73 o 
   2  12   0       16.33       17.85      2.52 o 
   3  12   0      222.48      223.34      5.56 o 
   4  12   0      193.26      170.05      6.89 o 
   1  13   0       14.28       18.81      2.57 o 
   2  13   0      102.45      104.02      4.48 o 
   3  13   0       52.01       33.20      9.96 o 
   1  14   0      172.86      171.67      5.32 o 
   2  14   0      304.41      271.07      6.94 o 
  -7   1   1        0.59        2.85      2.13 o 
  -6   1   1      138.52      118.98      5.13 o 
  -5   1   1      156.89      133.14      4.14 o 
  -4   1   1       41.45       51.96      1.91 o 
  -2   1   1       94.31      117.01      1.48 o 
   0   1   1     1751.09     2160.24     23.99 o 
   1   1   1      218.74      201.07      3.57 o 
   2   1   1      102.14      118.96      4.84 o 
   3   1   1      328.84      311.54      6.37 o 
   4   1   1      544.64      476.41     10.50 o 
   5   1   1       58.25       43.83      4.14 o 
   6   1   1       28.47       25.32      4.80 o 
  -6   2   1       59.54       61.47      3.94 o 
  -5   2   1      215.70      228.27      4.47 o 
  -4   2   1       62.86       69.61      2.09 o 
  -2   2   1      384.86      355.00      3.61 o 
  -1   2   1     3788.25     3462.49     39.07 o 
   0   2   1     1510.79     1995.32     15.23 o 
   1   2   1      527.30      452.03      4.99 o 
   2   2   1       92.75       96.97      2.94 o 
   4   2   1       29.88       30.19      3.93 o 
   5   2   1       17.80       21.98      3.40 o 
   6   2   1       56.13       53.77      6.39 o 
  -6   3   1       11.96       15.08      2.15 o 
  -4   3   1       59.82       49.80      1.98 o 
  -3   3   1       31.00       37.23      2.42 o 
  -2   3   1      577.80      634.81      8.11 o 
  -1   3   1       59.80       86.15      1.00 o 
   1   3   1       15.14       11.45      1.18 o 
   2   3   1      323.25      340.89      5.41 o 
   3   3   1       89.41       99.47      4.24 o 
   4   3   1      118.59      119.62      4.58 o 
   5   3   1      175.69      236.21     13.64 o 
  -6   4   1       95.65       90.08      2.97 o 
  -5   4   1       89.08       77.75      2.18 o 
  -4   4   1      322.01      264.04      4.98 o 
  -3   4   1     1351.47     1182.20     12.17 o 
  -2   4   1     1359.43     1212.30     12.18 o 
  -1   4   1     1211.47     1106.59     11.65 o 
   0   4   1     1370.94     1669.32     12.45 o 
   1   4   1     1047.86      927.08      8.81 o 
   2   4   1      463.96      389.99      5.41 o 
   3   4   1        1.35        0.67      1.80 o 
   4   4   1       30.54       37.22      3.87 o 
   5   4   1        2.47        2.77      2.39 o 
  -6   5   1       30.79       26.42      3.99 o 
  -5   5   1       32.14       27.44      2.97 o 
  -4   5   1       35.20       39.22      3.63 o 
  -3   5   1        8.26        7.33      1.66 o 
  -2   5   1       45.17       36.33      1.90 o 
  -1   5   1      282.14      212.44      2.04 o 
   0   5   1      826.43     1065.00      7.15 o 
   1   5   1      486.25      441.50      5.48 o 
   2   5   1      788.41      729.99      7.88 o 
   3   5   1      490.75      414.89      6.51 o 
   4   5   1      429.68      378.58      8.50 o 
   5   5   1      234.86      256.47     10.40 o 
  -6   6   1      194.88      220.46      7.86 o 
  -5   6   1      508.45      625.58     47.39 o 
  -4   6   1      709.30      737.53      9.65 o 
  -3   6   1      692.80      708.08      8.49 o 
  -2   6   1      358.16      371.01     11.85 o 
  -1   6   1      489.99      446.47      4.30 o 
   0   6   1      344.47      494.45      4.08 o 
   1   6   1      469.74      431.09      4.72 o 
   2   6   1      184.22      205.44      3.44 o 
   3   6   1      315.11      310.32      6.68 o 
   4   6   1       54.19       59.47      4.00 o 
   5   6   1       32.27       31.55      4.04 o 
  -6   7   1        4.96        2.80      3.07 o 
  -5   7   1        0.67        0.84      1.59 o 
  -4   7   1       32.14       35.00      3.10 o 
  -3   7   1       16.02       20.20      3.13 o 
  -2   7   1       88.65       99.77      2.05 o 
  -1   7   1      183.71      178.88      4.32 o 
   0   7   1      106.77      116.17      2.19 o 
   1   7   1     1628.15     1509.25     13.56 o 
   2   7   1      933.24      882.56      8.99 o 
   3   7   1      429.48      399.94      6.41 o 
   4   7   1       48.94       51.79      3.40 o 
   5   7   1      139.52      152.24      7.74 o 
  -6   8   1       33.39       24.19      9.70 o 
  -5   8   1      118.03      135.00     17.63 o 
  -4   8   1      366.67      333.28      7.27 o 
  -3   8   1     1121.60      968.81     12.00 o 
  -2   8   1     1295.23     1169.13      9.32 o 
  -1   8   1       49.40       24.36      1.76 o 
   0   8   1      724.93      922.62      7.52 o 
   1   8   1      969.73      830.13      7.56 o 
   2   8   1      246.99      214.55      4.55 o 
   3   8   1       45.85       45.94      2.48 o 
   4   8   1        9.51        5.73      2.00 o 
   5   8   1       33.90       11.65      8.01 o 
  -5   9   1      129.19      130.11      5.57 o 
  -4   9   1       48.42       45.85      3.67 o 
  -3   9   1        9.32        9.70      1.75 o 
  -2   9   1      106.74       92.89      2.41 o 
  -1   9   1      147.91      137.21      6.65 o 
   0   9   1      130.46      169.03      2.61 o 
   1   9   1      443.72      397.24      4.76 o 
   2   9   1        6.28        5.10      1.52 o 
   3   9   1      671.30      675.48     11.24 o 
   4   9   1      151.79      162.34      3.72 o 
  -5  10   1      408.98      480.13     44.81 o 
  -4  10   1      148.81      161.53      4.53 o 
  -3  10   1       32.32       28.36      2.32 o 
  -2  10   1      533.16      523.31      6.05 o 
  -1  10   1      355.49      371.16     15.14 o 
   0  10   1      808.90     1064.39      9.49 o 
   1  10   1      158.05      144.84      3.23 o 
   2  10   1       53.74       69.57      8.15 o 
   3  10   1      111.76      104.08      6.69 o 
   4  10   1       10.89       10.11      3.34 o 
  -4  11   1       94.58      100.40      4.91 o 
  -3  11   1       71.10       77.47     13.44 o 
  -2  11   1        6.26       13.31      7.57 o 
  -1  11   1        4.57        3.34      1.38 o 
   0  11   1      146.76      181.67      3.43 o 
   1  11   1      204.70      169.48      3.81 o 
   2  11   1       13.70       13.90      3.05 o 
   3  11   1      461.14      431.61      8.04 o 
  -4  12   1       26.54       19.10      3.56 o 
  -3  12   1       59.62       43.84      4.95 o 
  -2  12   1      310.32      291.75      5.23 o 
  -1  12   1        5.75        5.94      1.91 o 
   0  12   1      254.14      296.86      4.80 o 
   1  12   1        1.63        0.68      1.43 o 
   2  12   1       74.44      105.98     12.17 o 
   3  12   1       33.89       30.03      3.68 o 
  -3  13   1       14.48       14.78      4.67 o 
  -2  13   1       90.33       99.33     13.08 o 
  -1  13   1        0.73        0.46      1.39 o 
   0  13   1       17.80       15.79      2.56 o 
   1  13   1        1.01        0.80      1.27 o 
   2  13   1       14.81       11.30      2.23 o 
  -2  14   1       11.40        5.20      2.58 o 
  -1  14   1       14.84        8.23      2.83 o 
   0  14   1        1.63        0.71      1.43 o 
   1  14   1       11.74        9.71      2.49 o 
  -7   0   2      342.56      328.84     10.29 o 
  -6   0   2      236.87      257.31      8.43 o 
  -5   0   2      253.30      359.06      8.71 o 
  -4   0   2       37.81       40.57      2.84 o 
  -3   0   2       47.75       38.55      1.63 o 
  -2   0   2    24547.01    25045.35    376.04 o 
  -1   0   2      941.53      704.03      9.48 o 
   0   0   2     3159.22     4186.75     52.58 o 
   1   0   2     1060.52     1129.01     18.36 o 
   2   0   2       62.81       69.80      5.39 o 
   3   0   2      523.17      488.80     14.19 o 
   4   0   2      731.49      684.69     16.94 o 
   5   0   2       13.71        9.32      5.50 o 
  -7   1   2      115.33      105.89      4.82 o 
  -6   1   2      142.34      138.81      4.31 o 
  -5   1   2       10.68       12.23      1.70 o 
  -4   1   2     1914.48     1801.06     14.42 o 
  -3   1   2       12.04       16.86      0.79 o 
  -2   1   2     4423.74     4315.04     41.97 o 
  -1   1   2     2688.04     2555.58     19.50 o 
   0   1   2       54.48       64.87      1.76 o 
   1   1   2     1554.87     1442.05     14.08 o 
   2   1   2       83.64       72.86      3.41 o 
   3   1   2     2561.57     2446.93     30.92 o 
   4   1   2      112.60      111.58      5.93 o 
   5   1   2      264.03      267.68     10.30 o 
  -7   2   2      321.65      286.48      6.44 o 
  -6   2   2       90.82       82.68      3.27 o 
  -5   2   2      389.81      627.47     35.59 o 
  -4   2   2     1734.00     1540.84     14.55 o 
  -3   2   2      329.67      216.25      4.22 o 
  -2   2   2      262.57      212.89      2.53 o 
  -1   2   2     2557.73     2345.13     18.46 o 
   0   2   2     1108.27     1455.42     12.78 o 
   1   2   2      133.62      121.32      3.05 o 
   2   2   2       13.96       14.38      2.08 o 
   3   2   2       13.88       20.05      3.66 o 
   4   2   2        6.71        6.55      4.51 o 
   5   2   2        6.07        8.20      2.88 o 
  -7   3   2       12.99       13.14      2.05 o 
  -6   3   2       63.89       66.17      3.66 o 
  -5   3   2       26.45       30.73      3.89 o 
  -4   3   2       39.00       44.95      2.63 o 
  -3   3   2      238.22      370.47      6.03 o 
  -2   3   2      309.08      295.96      2.83 o 
  -1   3   2      370.38      362.44      4.38 o 
   0   3   2     2228.88     3035.12     26.95 o 
   1   3   2     4624.14     4836.81     46.07 o 
   2   3   2      513.43      495.81      7.14 o 
   3   3   2      142.52      230.72     16.44 o 
   4   3   2       66.37       74.34      4.89 o 
   5   3   2      172.68      168.87      7.29 o 
  -7   4   2       25.76       19.22      6.87 o 
  -6   4   2       58.90       59.14      8.11 o 
  -5   4   2      207.36      224.99      6.93 o 
  -4   4   2      125.97      153.38      3.82 o 
  -3   4   2       90.82      149.87      8.67 o 
  -2   4   2       62.12       65.39      1.15 o 
  -1   4   2     1277.38     1172.47     18.08 o 
   0   4   2      130.48      117.46      1.88 o 
   1   4   2      167.06      171.04      3.70 o 
   2   4   2       34.96       34.41      3.12 o 
   3   4   2       10.82       56.73     22.18 o 
   4   4   2      108.98      110.51      5.56 o 
   5   4   2       84.69       93.31      8.83 o 
  -7   5   2        9.96        7.54      3.78 o 
  -6   5   2       21.78       25.81      3.20 o 
  -5   5   2       66.84       65.77      3.46 o 
  -4   5   2        0.52        2.01      1.41 o 
  -3   5   2      337.01      404.80      6.71 o 
  -1   5   2      644.99      472.76      3.86 o 
   0   5   2      491.74      550.09      6.74 o 
   1   5   2        9.24       20.00      2.18 o 
   2   5   2       61.10       47.26      4.57 o 
   3   5   2        7.40       12.35      4.68 o 
   4   5   2       70.20       74.85      4.34 o 
   5   5   2       12.16       13.15      3.65 o 
  -6   6   2        7.16        4.82      2.30 o 
  -5   6   2       55.40       57.66      3.54 o 
  -4   6   2       68.75       59.12      3.07 o 
  -3   6   2      286.42      229.22      3.41 o 
  -2   6   2      516.23      579.48     13.86 o 
  -1   6   2        0.02        0.26      0.40 o 
   0   6   2       64.92       76.02      2.34 o 
   1   6   2       40.27       31.82      1.71 o 
   2   6   2       11.29       14.91      2.50 o 
   3   6   2        4.70        6.55      3.24 o 
   4   6   2        5.11        4.16      2.55 o 
  -6   7   2        2.10        1.15      2.20 o 
  -5   7   2       10.45       11.78      2.29 o 
  -4   7   2       98.03       99.90      3.47 o 
  -2   7   2       25.99       53.70      6.17 o 
  -1   7   2      153.07      130.32      2.05 o 
   0   7   2       29.64       43.65      1.91 o 
   1   7   2       97.74       99.00      2.95 o 
   2   7   2       72.70       82.04      2.77 o 
   3   7   2       15.05        6.67      2.54 o 
   4   7   2       16.00       14.47      3.26 o 
  -6   8   2        5.77        2.78      2.90 o 
  -5   8   2       28.16       31.21      3.94 o 
  -4   8   2      212.37      221.66      4.77 o 
  -3   8   2       23.21       39.21      6.46 o 
  -2   8   2      198.44      209.68      2.83 o 
  -1   8   2        0.20        0.70      0.55 o 
   0   8   2        4.84        7.61      1.39 o 
   1   8   2       72.56       63.55      2.59 o 
   2   8   2        7.03        6.80      1.88 o 
   3   8   2       75.78      141.43     20.07 o 
   4   8   2       14.87       12.68      2.30 o 
  -6   9   2       12.63       15.36      3.43 o 
  -5   9   2        7.67       10.66      2.38 o 
  -4   9   2       90.10       97.54      3.13 o 
  -3   9   2      322.97      381.08     32.85 o 
  -2   9   2        9.35        6.62      3.10 o 
  -1   9   2        7.89        9.66      1.11 o 
   0   9   2      574.48      784.87      7.29 o 
   1   9   2     1175.54     1137.08     11.98 o 
   2   9   2      435.48      432.52      6.37 o 
   3   9   2       53.43       48.48      3.76 o 
   4   9   2       90.43       82.09     14.52 o 
  -5  10   2       73.74       99.88     10.89 o 
  -4  10   2       83.58       80.51      4.38 o 
  -3  10   2      254.77      232.95      4.85 o 
  -2  10   2       42.86       49.53      7.59 o 
  -1  10   2      309.39      318.51      4.14 o 
   0  10   2       11.11        9.73      1.49 o 
   1  10   2      199.07      177.48      3.94 o 
   2  10   2       21.62       18.68      2.68 o 
   3  10   2        6.61        7.23      2.08 o 
  -5  11   2      331.30      333.92     10.52 o 
  -4  11   2       39.51       40.55      2.84 o 
  -3  11   2      292.16      263.55      5.22 o 
  -2  11   2      190.98      183.02      4.27 o 
  -1  11   2      660.76      590.29      7.22 o 
   0  11   2      246.68      300.54      4.76 o 
   1  11   2       30.17       36.12      2.68 o 
   2  11   2      319.12      295.81      6.62 o 
   3  11   2      181.99      178.34      5.48 o 
  -4  12   2        0.31        0.87      1.61 o 
  -3  12   2      314.31      320.27      5.40 o 
  -2  12   2      233.92      262.59     20.78 o 
  -1  12   2      423.73      364.00      5.92 o 
   0  12   2       26.73       37.29      2.74 o 
   1  12   2       24.26       19.80      2.30 o 
   2  12   2        5.06        4.54      2.34 o 
  -4  13   2       13.89       12.70      2.79 o 
  -3  13   2       76.35       67.79      4.59 o 
  -2  13   2      203.17      185.09      5.03 o 
  -1  13   2      152.60      145.72      3.86 o 
   0  13   2      397.45      524.54      7.56 o 
   1  13   2      285.38      291.25      5.72 o 
   2  13   2      515.06      506.81      9.87 o 
  -3  14   2      149.33      138.61      5.45 o 
  -1  14   2        4.97        2.91      1.74 o 
   0  14   2       49.68       52.56      7.31 o 
   1  14   2        0.04       -0.08      0.93 o 
  -7   1   3       16.11       11.37      2.62 o 
  -6   1   3       13.45       13.79      1.92 o 
  -5   1   3        1.59        1.76      0.96 o 
  -4   1   3       12.36       17.62      0.93 o 
  -2   1   3     3298.62     2897.41     27.65 o 
  -1   1   3       53.56       75.02      1.47 o 
   0   1   3      135.19      207.16      3.60 o 
   1   1   3       27.04       16.50      2.37 o 
   2   1   3      793.31      721.42     10.12 o 
   3   1   3      146.28      159.39      6.72 o 
   4   1   3       10.42       13.18      3.86 o 
  -7   2   3      153.80      146.10      8.18 o 
  -6   2   3        0.20       -0.28      1.06 o 
  -5   2   3        9.10       17.72      5.86 o 
  -4   2   3       58.00       52.58      1.70 o 
  -3   2   3      659.60      692.84     15.07 o 
  -2   2   3       53.88       45.00      1.07 o 
  -1   2   3      638.11      586.65      4.94 o 
   0   2   3        1.21        1.29      0.81 o 
   1   2   3      253.20      228.46      4.28 o 
   2   2   3       14.09       13.26      2.48 o 
   3   2   3      435.38      459.41     10.73 o 
   4   2   3       42.16       44.17      5.78 o 
  -7   3   3       75.01       84.79      5.09 o 
  -6   3   3      184.93      183.23      6.03 o 
  -5   3   3      170.10      233.56     13.39 o 
  -4   3   3      903.61      938.18      8.88 o 
  -3   3   3      327.86      448.88      7.16 o 
  -2   3   3      981.07     1146.17     23.43 o 
  -1   3   3      151.92      138.57      2.15 o 
   0   3   3     1347.24     1809.33     16.75 o 
   1   3   3      122.12      110.18      3.47 o 
   2   3   3      226.10      214.42      5.62 o 
   3   3   3       64.49       81.64      8.61 o 
   4   3   3       27.43       33.81      4.51 o 
  -7   4   3       22.88       13.81      3.73 o 
  -6   4   3        1.38        0.29      1.57 o 
  -5   4   3      288.25      240.28      5.73 o 
  -4   4   3       85.79       64.83      2.58 o 
  -3   4   3      106.73      149.80      3.89 o 
  -2   4   3        0.19       -2.01      1.34 o 
  -1   4   3       14.20       17.49      1.08 o 
   0   4   3        1.88        2.30      1.11 o 
   1   4   3      614.17      590.61      7.48 o 
   2   4   3       57.91       39.53      3.66 o 
   3   4   3      304.85      274.79      7.20 o 
   4   4   3       90.49       90.73      6.74 o 
  -7   5   3       34.46       28.32      5.55 o 
  -6   5   3       57.01       51.08      4.02 o 
  -5   5   3      226.31      203.97      4.84 o 
  -4   5   3      351.80      312.16      5.10 o 
  -3   5   3      445.60      368.03     23.26 o 
  -2   5   3     1627.47     1423.81     17.33 o 
  -1   5   3     1199.23     1031.32      9.94 o 
   0   5   3     1016.08     1296.89     13.41 o 
   1   5   3      384.41      340.84      5.73 o 
   2   5   3      400.35      354.30      7.25 o 
   3   5   3      239.31      218.13      7.17 o 
   4   5   3       66.14       78.79      6.89 o 
  -7   6   3      126.22      143.03      6.47 o 
  -6   6   3      283.64      316.09      7.70 o 
  -4   6   3        2.78        3.94      1.20 o 
  -3   6   3       27.34       34.12      1.47 o 
  -2   6   3        7.56        6.90      0.40 o 
  -1   6   3       72.29       90.32      2.71 o 
   0   6   3      240.01      312.23      4.57 o 
   1   6   3       22.25       21.28      2.31 o 
   2   6   3      130.96      124.26      4.96 o 
   3   6   3       87.78      108.07      6.89 o 
   4   6   3      281.92      270.49      8.55 o 
  -6   7   3      114.57      119.16      4.81 o 
  -5   7   3      199.06      220.57     12.60 o 
  -4   7   3      544.00      538.24      6.02 o 
  -3   7   3      647.43      602.30      6.34 o 
  -2   7   3      111.16       99.25      1.83 o 
  -1   7   3     2218.95     2103.31     18.62 o 
   0   7   3     1055.86     1397.68     15.50 o 
   1   7   3      920.18      857.97      9.81 o 
   2   7   3       11.80       16.11      2.95 o 
   3   7   3       99.18      100.12      5.88 o 
   4   7   3       70.85       70.17      5.39 o 
  -6   8   3       43.34       38.67      7.17 o 
  -5   8   3      171.80      267.75      8.43 o 
  -4   8   3      442.43      409.70      5.41 o 
  -3   8   3       63.95       74.18      1.72 o 
  -2   8   3       31.31       31.34      1.66 o 
  -1   8   3        1.65        3.07      1.01 o 
   0   8   3       12.08       10.73      1.94 o 
   1   8   3      145.18      139.08      4.15 o 
   2   8   3      360.87      318.52      6.03 o 
   3   8   3        6.49        5.00      2.02 o 
  -6   9   3      178.02      190.07      5.72 o 
  -5   9   3       42.00       46.73      5.59 o 
  -4   9   3      372.54      327.83      5.83 o 
  -3   9   3      446.45      443.47     25.76 o 
  -2   9   3      460.57      439.93      4.74 o 
  -1   9   3      774.43      684.23      7.17 o 
   0   9   3        6.83        6.90      1.95 o 
   1   9   3      708.56      646.40      8.60 o 
   2   9   3       36.23       39.26      3.57 o 
   3   9   3      219.03      225.99      6.44 o 
  -6  10   3       64.58       69.98      8.61 o 
  -5  10   3       31.38       25.54      4.86 o 
  -4  10   3       28.13       31.07      2.03 o 
  -2  10   3      173.99      165.90      3.26 o 
  -1  10   3      567.78      533.14      6.88 o 
   0  10   3        4.95        6.46      1.61 o 
   1  10   3       27.92       28.40      3.01 o 
   2  10   3      221.57      237.37      5.83 o 
   3  10   3      130.24      144.43      6.08 o 
  -5  11   3        1.76        0.89      1.34 o 
  -4  11   3       99.62      106.94      3.23 o 
  -2  11   3      403.12      339.80      4.55 o 
  -1  11   3      113.83       89.23      4.41 o 
   0  11   3        0.69        1.38      1.20 o 
   1  11   3      306.59      295.97      6.89 o 
   2  11   3       63.23       56.82      4.53 o 
  -5  12   3       52.86       45.33      6.10 o 
  -4  12   3       99.03       93.96      4.11 o 
  -2  12   3       52.32       44.58      2.15 o 
  -1  12   3       21.99       20.69      2.88 o 
   0  12   3       30.75       37.73      2.78 o 
   1  12   3      184.06      167.39      4.54 o 
   2  12   3        8.73        5.00      2.69 o 
  -4  13   3      131.06      140.85      7.97 o 
  -3  13   3        1.28        3.82      2.43 o 
  -2  13   3        0.99        3.92      1.61 o 
  -1  13   3       15.73        8.14      2.78 o 
   0  13   3       49.70       60.22      3.25 o 
   1  13   3        2.45        1.56      1.56 o 
  -3  14   3        1.23       11.17      8.59 o 
  -2  14   3        0.35        0.59      1.12 o 
  -1  14   3        0.49        0.26      1.28 o 
   0  14   3        0.14        0.03      1.03 o 
  -8   0   4        8.80       13.25      4.22 o 
  -7   0   4       62.53       58.69      4.49 o 
  -6   0   4      229.84      238.44     13.67 o 
  -5   0   4      300.59      314.91     43.48 o 
  -4   0   4      867.40      859.49     14.09 o 
  -3   0   4      166.38      179.00      4.06 o 
  -2   0   4       89.30       66.48      2.71 o 
  -1   0   4     1999.11     2003.91     24.54 o 
   0   0   4        0.26        0.62      1.28 o 
   1   0   4     2379.09     2342.03     39.43 o 
   2   0   4     2224.69     2178.58     54.95 o 
   3   0   4      244.49      240.05     11.92 o 
   4   0   4      101.03       95.05      9.17 o 
  -8   1   4      134.92      127.05      5.07 o 
  -7   1   4       45.55       48.76      2.85 o 
  -6   1   4      945.82      916.67     34.14 o 
  -5   1   4       15.69       14.11      1.48 o 
  -4   1   4     2369.93     2283.71     21.11 o 
  -3   1   4      904.61      843.16      9.08 o 
  -2   1   4      505.32      470.86      4.52 o 
  -1   1   4      155.74      128.20      2.60 o 
   0   1   4        3.16        0.44      0.84 o 
   1   1   4     1068.79      988.17     14.91 o 
   2   1   4        4.40        5.28      2.35 o 
   3   1   4       62.45       62.94      5.33 o 
   4   1   4        8.66        7.72      5.12 o 
  -7   2   4       18.72       14.30      2.86 o 
  -6   2   4       53.84       49.81      3.01 o 
  -5   2   4       17.24       12.21      1.52 o 
  -4   2   4       29.97       33.27      1.52 o 
  -3   2   4     2115.46     1984.67     20.77 o 
  -1   2   4     2266.50     1977.51     17.64 o 
   0   2   4      765.27      914.54      9.98 o 
   1   2   4      447.78      360.94      7.23 o 
   2   2   4       64.83       46.52      5.12 o 
   3   2   4       59.01       68.27      5.50 o 
   4   2   4      437.68      443.79     11.97 o 
  -7   3   4       14.96       19.92      3.60 o 
  -6   3   4      190.11      196.75      5.70 o 
  -5   3   4      257.00      294.68     17.71 o 
  -4   3   4      319.46      295.42      3.51 o 
  -3   3   4       50.86       47.72      4.85 o 
  -2   3   4      527.73      469.38      4.02 o 
  -1   3   4     2386.62     2370.35     21.29 o 
   0   3   4      303.37      433.79      5.98 o 
   1   3   4       58.32       54.17      3.11 o 
   2   3   4       11.88       14.11      2.89 o 
   3   3   4       20.57      100.30     18.03 o 
   4   3   4       37.05       38.24      5.71 o 
  -7   4   4       34.76       39.04      4.09 o 
  -6   4   4       18.80       14.57      2.44 o 
  -5   4   4       65.47       59.65      4.45 o 
  -4   4   4       53.71       43.40      1.58 o 
  -2   4   4       39.28       41.30      2.35 o 
  -1   4   4       37.34       57.70      1.71 o 
   0   4   4       75.18      106.16      3.16 o 
   1   4   4       70.77       70.24      3.64 o 
   2   4   4      396.43      402.77      8.06 o 
   3   4   4      366.54      359.95      9.55 o 
  -7   5   4       41.88       36.12      7.69 o 
  -6   5   4       45.29       43.29      4.65 o 
  -5   5   4      177.64      180.76     12.50 o 
  -4   5   4        3.92        1.50      0.60 o 
  -3   5   4      331.64      237.90      5.99 o 
  -2   5   4      440.91      401.54     22.25 o 
  -1   5   4       30.13       20.63      1.41 o 
   1   5   4       15.25       14.52      2.43 o 
   2   5   4        0.14       -0.63      1.79 o 
   3   5   4        0.99       -0.36      2.29 o 
  -7   6   4        6.51        5.08      2.93 o 
  -6   6   4       27.80       20.32      6.39 o 
  -5   6   4       76.79       82.84      6.30 o 
  -4   6   4       64.05       76.66      3.03 o 
  -2   6   4       83.29       74.23      9.86 o 
  -1   6   4       26.88       23.42      1.73 o 
   0   6   4       89.05      110.58      4.18 o 
   1   6   4        6.70       12.16      2.45 o 
   2   6   4       23.07       16.17      2.97 o 
   3   6   4        6.95        2.11      3.04 o 
  -7   7   4        0.20       -0.49      1.46 o 
  -6   7   4       31.47       20.24      4.18 o 
  -5   7   4        4.36        7.42      1.45 o 
  -4   7   4        2.73        3.51      0.85 o 
  -3   7   4      148.74      131.80      5.00 o 
  -2   7   4       16.71        8.81      2.89 o 
  -1   7   4        9.52       12.68      1.50 o 
   0   7   4      179.45      239.66      4.52 o 
   1   7   4        0.17        2.65      2.06 o 
   2   7   4       21.08       18.71      3.87 o 
   3   7   4        0.28        0.48      1.99 o 
  -6   8   4       78.65       84.62     10.05 o 
  -5   8   4        3.60        3.69      1.28 o 
  -2   8   4       31.51       29.19      1.64 o 
  -1   8   4        9.25        8.01      1.61 o 
   0   8   4      211.59      255.91     10.37 o 
   1   8   4       49.32       50.81      3.45 o 
   2   8   4        2.73        4.04      2.09 o 
   3   8   4       20.03       22.31      3.96 o 
  -6   9   4        2.68        1.05      1.47 o 
  -5   9   4      277.89      361.67      9.89 o 
  -4   9   4       13.21       12.11      1.53 o 
  -3   9   4        1.65        3.59      1.87 o 
  -2   9   4       21.17       31.79      2.31 o 
  -1   9   4     1004.34      971.39      9.73 o 
   0   9   4      342.47      450.44      7.70 o 
   1   9   4        7.38        5.18      2.17 o 
   2   9   4       32.57       31.04      3.35 o 
  -6  10   4        4.95        8.72      5.62 o 
  -5  10   4        2.66        1.06      1.00 o 
  -4  10   4      128.65      132.09      3.54 o 
  -3  10   4        5.28        6.90      3.73 o 
  -2  10   4      232.85      201.62      2.63 o 
  -1  10   4        0.20        0.47      0.98 o 
   0  10   4      284.01      344.89      5.89 o 
   1  10   4       22.54       19.65      2.87 o 
   2  10   4       93.39       97.09      5.42 o 
  -5  11   4      218.72      266.46      9.04 o 
  -4  11   4      110.90       98.21     10.06 o 
  -3  11   4      700.83      659.28     10.35 o 
  -2  11   4      224.86      204.35      3.31 o 
  -1  11   4       11.02       11.70      1.66 o 
   0  11   4       24.39       24.62      2.62 o 
   1  11   4       25.53       22.88      3.75 o 
  -5  12   4        0.59        1.57      3.07 o 
  -4  12   4        1.69        1.31      2.49 o 
  -3  12   4        6.23       11.34      5.17 o 
  -2  12   4      297.41      276.75      5.75 o 
  -1  12   4       66.46       71.93      2.99 o 
   0  12   4      100.25      144.19      4.43 o 
   1  12   4      356.83      368.95      8.58 o 
  -4  13   4      219.99      232.47      8.36 o 
  -3  13   4       74.36       73.60      4.23 o 
  -2  13   4      151.72      126.49      3.49 o 
  -1  13   4       61.53       64.14      3.11 o 
   0  13   4      373.69      539.20      8.85 o 
  -2  14   4       69.90       65.45      5.62 o 
  -8   1   5        4.29        2.01      2.64 o 
  -7   1   5        0.02        0.68      2.13 o 
  -6   1   5       44.46       52.31      2.91 o 
  -5   1   5       10.21       19.24      1.39 o 
  -4   1   5     1017.99      860.08      8.23 o 
  -2   1   5       17.94       17.52      1.17 o 
  -1   1   5      113.57      114.92      2.81 o 
   0   1   5      390.10      532.80      7.83 o 
   1   1   5       11.29        9.45      2.64 o 
   2   1   5       10.90        9.64      3.47 o 
   3   1   5        4.01        6.55      3.99 o 
  -8   2   5       17.78       28.10      4.77 o 
  -7   2   5       17.72       12.43      3.27 o 
  -6   2   5      231.24      235.23     12.14 o 
  -5   2   5       58.47       65.72      2.24 o 
  -4   2   5      259.96      234.14      3.27 o 
  -2   2   5       74.00       70.47      1.87 o 
  -1   2   5      255.58      226.40      3.81 o 
   0   2   5       91.86      115.18      3.76 o 
   1   2   5      925.44      884.02     12.02 o 
   2   2   5       29.46       26.35      3.56 o 
   3   2   5        4.55        0.47      2.15 o 
  -8   3   5       37.71       36.88      5.71 o 
  -7   3   5       88.77      101.73      5.01 o 
  -6   3   5      284.64      300.92      4.88 o 
  -5   3   5      191.64      262.38      5.38 o 
  -4   3   5      385.19      449.57      4.94 o 
  -2   3   5      325.59      303.67      3.91 o 
  -1   3   5       81.09       89.51      2.73 o 
   0   3   5       86.43      102.25      3.35 o 
   1   3   5       77.01       83.28      4.28 o 
   2   3   5        6.70        4.75      2.56 o 
   3   3   5        0.01        2.56      2.76 o 
  -8   4   5       78.29      112.58      7.26 o 
  -7   4   5        0.17        1.10      2.24 o 
  -6   4   5       69.99       88.56      6.62 o 
  -4   4   5      385.49      362.65      4.11 o 
  -2   4   5      290.51      216.48      2.94 o 
  -1   4   5     1220.85     1115.98     11.54 o 
   0   4   5      291.58      312.62      6.19 o 
   1   4   5      514.10      426.46      9.08 o 
   2   4   5       79.24       71.53      5.25 o 
   3   4   5      363.93      373.23     11.50 o 
  -7   5   5       88.88       81.83      5.66 o 
  -6   5   5       98.47       99.39      5.82 o 
  -4   5   5      292.60      261.30      7.17 o 
  -3   5   5      263.00      254.05      6.71 o 
  -2   5   5      182.22      170.05      2.51 o 
  -1   5   5        0.37        0.42      0.74 o 
   0   5   5        0.16        0.57      1.38 o 
   1   5   5        1.84        4.56      2.08 o 
   2   5   5       48.92       38.76      4.50 o 
   3   5   5       46.05       43.19      5.60 o 
  -7   6   5        0.02        0.49      1.28 o 
  -6   6   5      111.28      119.19      5.53 o 
  -5   6   5      478.75      507.42      8.59 o 
  -4   6   5      239.86      229.46      7.25 o 
  -3   6   5      881.33      891.98     15.57 o 
  -2   6   5      916.69      885.04      8.94 o 
  -1   6   5      390.24      388.17      5.02 o 
   0   6   5      245.63      305.75      7.11 o 
   1   6   5      260.05      263.96      7.48 o 
   2   6   5      551.68      542.20     11.30 o 
  -7   7   5       94.87      100.08      7.03 o 
  -6   7   5      315.36      332.28     11.44 o 
  -5   7   5      137.83      216.20      7.24 o 
  -4   7   5        0.43        1.86      2.26 o 
  -3   7   5      423.81      414.30      9.64 o 
  -2   7   5       72.60       78.61      2.02 o 
  -1   7   5      229.96      218.33      3.84 o 
   0   7   5      232.88      275.55      4.89 o 
   1   7   5        0.46        0.80      1.61 o 
   2   7   5       93.92       94.18      5.72 o 
  -7   8   5       14.60        9.23      2.73 o 
  -6   8   5       11.47       14.28      2.01 o 
  -5   8   5      329.39      363.48      9.53 o 
  -4   8   5       34.71       36.60      4.65 o 
  -3   8   5      344.90      346.61      7.80 o 
  -2   8   5      149.97      115.34      2.33 o 
  -1   8   5      707.27      637.06     12.59 o 
   0   8   5      618.43      753.72     10.02 o 
   1   8   5       23.74       19.46      2.99 o 
   2   8   5      561.95      515.41     13.77 o 
  -6   9   5      151.61      151.39      7.52 o 
  -5   9   5      124.10      127.03      6.99 o 
  -4   9   5      168.64      159.98      4.46 o 
  -3   9   5      157.12      223.21      8.27 o 
  -2   9   5       54.08       72.07     20.58 o 
  -1   9   5      144.32      116.90      4.54 o 
   0   9   5      115.59      145.61      4.95 o 
   1   9   5        5.43        3.80      1.95 o 
  -6  10   5       35.22       30.87      7.32 o 
  -5  10   5       50.18       56.17      5.89 o 
  -4  10   5        6.86        9.63      2.64 o 
  -3  10   5      784.46      825.48     26.17 o 
  -2  10   5       64.69       69.77      2.10 o 
  -1  10   5      115.84      122.88      3.56 o 
   0  10   5      237.28      339.63      7.77 o 
   1  10   5      340.31      365.14      8.77 o 
  -5  11   5        2.22        4.52      3.29 o 
  -4  11   5      234.92      206.55      7.21 o 
  -3  11   5        3.02        4.83      7.08 o 
  -2  11   5       10.99        6.96      1.53 o 
  -1  11   5       12.70       12.84      1.92 o 
   0  11   5        2.78        6.94      2.49 o 
  -5  12   5        0.14       11.46      4.20 o 
  -4  12   5        1.58        1.32      2.09 o 
  -3  12   5       13.52       93.71     17.07 o 
  -2  12   5        4.38        2.81      1.62 o 
  -1  12   5      215.38      209.91      4.96 o 
   0  12   5       14.03       13.59      2.83 o 
  -3  13   5       44.91       34.90     11.70 o 
  -2  13   5       56.57       40.99      5.55 o 
  -1  13   5       19.61       20.06      4.32 o 
  -8   0   6      311.09      299.50     15.23 o 
  -7   0   6      243.54      259.23      8.65 o 
  -6   0   6       63.68       75.95      3.80 o 
  -5   0   6      333.22      403.44     14.94 o 
  -4   0   6      177.32      181.45      5.42 o 
  -3   0   6      768.99      742.85     10.38 o 
  -2   0   6        0.28        2.04      2.08 o 
  -1   0   6     1195.29     1118.70     18.72 o 
   0   0   6     1436.52     1913.28     44.76 o 
   1   0   6      348.49      349.28     12.95 o 
   2   0   6       29.02       29.92      5.92 o 
  -8   1   6      124.88      141.92      9.20 o 
  -7   1   6        5.16        3.19      1.74 o 
  -6   1   6      319.22      306.49     11.97 o 
  -5   1   6       17.78       20.58      1.68 o 
  -4   1   6       20.84       22.63      2.23 o 
  -3   1   6      253.36      316.22      4.19 o 
  -2   1   6      258.29      242.63      3.87 o 
  -1   1   6        2.76        2.65      1.62 o 
   0   1   6      425.68      521.33     24.78 o 
   1   1   6       95.14       93.27      5.53 o 
   2   1   6      189.19      171.68      8.21 o 
  -8   2   6       52.29       91.98      8.42 o 
  -7   2   6       15.71       16.15      2.65 o 
  -6   2   6      133.02      118.12      3.18 o 
  -5   2   6      885.89      882.90     25.57 o 
  -4   2   6      202.02      170.96      3.17 o 
  -3   2   6     1230.82     1065.49     10.22 o 
  -2   2   6      843.62      721.85      8.37 o 
  -1   2   6      840.81      718.27      9.60 o 
   0   2   6       25.89       19.94      3.04 o 
   1   2   6        0.04       -0.18      1.60 o 
   2   2   6      105.64      110.10      6.33 o 
  -8   3   6       46.83       41.05      7.06 o 
  -7   3   6       24.12       22.24      2.86 o 
  -6   3   6       40.14       41.78      2.20 o 
  -5   3   6       66.74       69.49      2.08 o 
  -4   3   6        0.10       -0.05      0.49 o 
  -3   3   6      130.01      130.78      2.58 o 
  -2   3   6        4.11        6.27      1.12 o 
  -1   3   6       33.84       36.17      2.83 o 
   0   3   6      268.81      345.70      6.56 o 
   1   3   6       32.58       39.59      4.14 o 
   2   3   6      346.75      353.81      9.87 o 
  -7   4   6      108.73      111.01      5.56 o 
  -6   4   6      143.86      155.89      2.96 o 
  -4   4   6       63.39       53.49      1.08 o 
  -3   4   6      389.36      400.04      4.06 o 
  -2   4   6        9.74       14.59      1.44 o 
  -1   4   6        5.16        8.46      1.71 o 
   0   4   6       83.32      117.64      4.91 o 
   1   4   6      338.21      332.19      8.01 o 
   2   4   6      160.99      161.10      7.28 o 
  -7   5   6       18.17       11.83      2.20 o 
  -6   5   6        1.57        2.32      0.86 o 
  -5   5   6        4.25        5.11      3.27 o 
  -4   5   6      112.05      110.90      6.14 o 
  -2   5   6      181.50      161.57      3.19 o 
  -1   5   6       87.65       76.45      2.86 o 
   0   5   6      114.87      150.58      5.31 o 
   1   5   6       42.74       32.75      4.59 o 
   2   5   6      149.22      117.55      7.67 o 
  -7   6   6       10.17       12.56      2.66 o 
  -6   6   6       10.53        5.91      1.00 o 
  -5   6   6       20.02       32.24      4.48 o 
  -4   6   6       18.16       15.18      3.42 o 
  -2   6   6       42.93       33.06      1.53 o 
  -1   6   6       73.12       73.89      3.39 o 
   0   6   6       51.44       59.61      3.83 o 
   1   6   6        0.00        0.16      1.41 o 
  -7   7   6        0.84       -2.04      2.57 o 
  -6   7   6       35.24       41.24      5.40 o 
  -5   7   6       37.97       43.30      6.04 o 
  -4   7   6       14.35       12.57      3.54 o 
  -2   7   6      181.71      169.61      4.01 o 
  -1   7   6        7.69        6.91      1.53 o 
   0   7   6        0.83        2.52      2.03 o 
   1   7   6       32.56       26.18      4.27 o 
  -7   8   6       21.89       16.53      4.76 o 
  -6   8   6       14.88       15.89      4.64 o 
  -5   8   6       32.68       47.03      6.89 o 
  -4   8   6       15.21       15.85      6.45 o 
  -3   8   6       59.83       62.67      5.06 o 
  -2   8   6      271.33      256.37      4.73 o 
  -1   8   6       22.84       26.14      2.31 o 
   0   8   6       15.63       17.22      2.77 o 
   1   8   6        2.51        3.55      2.93 o 
  -6   9   6       24.69       21.71      6.41 o 
  -5   9   6       27.01       25.15      2.74 o 
  -4   9   6      103.95       88.56      8.06 o 
  -2   9   6       14.51       11.99      1.36 o 
  -1   9   6       11.61       13.65      2.20 o 
   0   9   6        3.81        6.90      2.04 o 
   1   9   6        6.85       11.13      3.01 o 
  -6  10   6       94.53       93.68      6.86 o 
  -5  10   6      103.21      115.69     14.05 o 
  -4  10   6      182.38      181.35      5.77 o 
  -3  10   6       61.73       91.52      6.42 o 
  -2  10   6      218.12      191.17      6.24 o 
  -1  10   6       25.68       19.56      3.03 o 
   0  10   6       60.92       87.98      5.00 o 
  -5  11   6      124.90      218.28     16.85 o 
  -4  11   6       16.80       16.37      4.73 o 
  -2  11   6       78.92       76.12      6.20 o 
  -1  11   6       65.72       60.88      3.74 o 
  -4  12   6      291.28      271.34     10.25 o 
  -3  12   6       83.76       96.19      6.67 o 
  -2  12   6       77.81       89.38      5.29 o 
  -7   1   7       45.78       49.40      2.70 o 
  -6   1   7       61.98       51.25      2.78 o 
  -5   1   7        0.75       -0.61      0.96 o 
  -4   1   7        1.41        0.91      0.79 o 
  -2   1   7      116.17      129.44      3.34 o 
  -1   1   7       30.56       20.50      3.18 o 
   0   1   7       31.14       32.59      3.89 o 
   1   1   7        0.94       -0.46      2.45 o 
  -8   2   7       97.16      103.76      5.76 o 
  -7   2   7       17.48       11.99      2.14 o 
  -6   2   7      230.98      219.45      4.10 o 
  -4   2   7       51.78       49.77      2.55 o 
  -3   2   7        2.25        2.01      1.05 o 
  -2   2   7       43.51       38.52      2.39 o 
  -1   2   7      447.02      419.54      7.37 o 
   0   2   7       53.43       66.43      3.95 o 
   1   2   7        0.47        1.54      2.30 o 
  -7   3   7       61.92       64.75      2.64 o 
  -6   3   7       36.82       44.36      1.99 o 
  -5   3   7      513.48      490.41      5.80 o 
  -4   3   7        9.69       10.66      1.38 o 
  -3   3   7      492.29      500.79      6.66 o 
  -2   3   7       10.92       14.35      1.89 o 
  -1   3   7      496.98      478.56      8.05 o 
   0   3   7       32.01       45.90      3.97 o 
   1   3   7       22.24       32.43      4.56 o 
  -8   4   7      101.68      112.11      5.68 o 
  -7   4   7       14.67       11.95      1.64 o 
  -6   4   7      234.26      208.35      3.61 o 
  -5   4   7        7.89       10.68      3.80 o 
  -4   4   7       78.94       61.92      2.93 o 
  -3   4   7      330.37      279.19      4.22 o 
  -2   4   7      143.64      120.97      3.76 o 
  -1   4   7      142.48      117.32      4.40 o 
   0   4   7       10.04       10.17      3.14 o 
   1   4   7       83.62       89.92      5.75 o 
  -7   5   7       88.91       88.60      2.50 o 
  -6   5   7       17.72       13.72      1.05 o 
  -5   5   7       10.50        8.17      3.23 o 
  -4   5   7        9.80        8.00      2.43 o 
  -3   5   7      256.29      234.79      3.85 o 
  -2   5   7      169.95      150.99      3.64 o 
  -1   5   7      169.45      154.24      4.79 o 
   0   5   7      363.18      445.08      9.12 o 
   1   5   7      248.84      243.97      7.63 o 
  -7   6   7      247.86      278.83     10.42 o 
  -6   6   7       99.74      126.79     16.08 o 
  -5   6   7      557.35      687.30     15.72 o 
  -4   6   7      473.54      453.99      9.42 o 
  -3   6   7      249.86      243.39      3.97 o 
  -2   6   7        2.65        2.08      1.50 o 
  -1   6   7       14.99       12.94      2.37 o 
   0   6   7      129.11      175.11      6.66 o 
  -7   7   7        8.71        6.87      3.76 o 
  -6   7   7       65.31       76.59      7.48 o 
  -5   7   7       15.74       16.60      4.33 o 
  -4   7   7       86.25       73.35      5.30 o 
  -3   7   7       15.12       15.11      3.15 o 
  -2   7   7      733.71      669.99      7.79 o 
  -1   7   7       73.99       75.18      3.75 o 
   0   7   7      441.41      570.85     11.40 o 
  -7   8   7      216.01      195.33     10.33 o 
  -6   8   7       19.20       11.29      6.14 o 
  -5   8   7      189.54      214.54      9.67 o 
  -4   8   7        2.76        2.26      2.95 o 
  -3   8   7      390.90      363.98      9.21 o 
  -2   8   7      150.60      130.65      3.58 o 
  -1   8   7        0.66        0.75      1.15 o 
   0   8   7       55.48       70.17      4.09 o 
  -6   9   7        4.58        0.72      2.66 o 
  -5   9   7       11.83       35.23      9.46 o 
  -4   9   7      204.87      177.27     12.20 o 
  -3   9   7        8.44       10.88      3.45 o 
  -2   9   7      376.45      341.79      6.69 o 
  -1   9   7       60.84       65.00      4.15 o 
  -5  10   7      407.78      537.67     16.49 o 
  -4  10   7       36.23       45.77      7.43 o 
  -3  10   7       25.53       35.08      5.22 o 
  -2  10   7       18.25       23.98      5.59 o 
  -1  10   7      133.52      148.28      6.57 o 
  -4  11   7       37.76       22.58     11.68 o 
  -3  11   7       33.19       80.58     13.88 o 
  -2  11   7        9.91        5.99      3.55 o 
  -8   0   8       38.90       31.20     11.40 o 
  -7   0   8       63.33       70.49      5.07 o 
  -6   0   8       96.07      105.68      5.86 o 
  -5   0   8       32.16       63.57      5.06 o 
  -4   0   8      121.06      110.09      5.39 o 
  -3   0   8       15.15       13.40      2.53 o 
  -2   0   8      140.35      131.16      6.52 o 
  -1   0   8        5.67        3.94      3.60 o 
   0   0   8       34.75       18.53     17.96 o 
  -8   1   8        0.67        0.82      1.36 o 
  -7   1   8       42.81       28.62      3.10 o 
  -6   1   8       62.21       65.29      2.51 o 
  -4   1   8      387.38      343.57      6.12 o 
  -3   1   8      251.85      255.66      5.28 o 
  -2   1   8      553.06      514.80      8.70 o 
  -1   1   8      232.39      229.27      6.20 o 
   0   1   8      149.33      188.96      6.81 o 
  -8   2   8       49.56       46.36      3.20 o 
  -7   2   8      126.81      106.38      3.02 o 
  -6   2   8       15.26       11.42      1.51 o 
  -5   2   8      106.50      169.68     11.96 o 
  -4   2   8      110.88       91.44      2.86 o 
  -3   2   8      227.36      299.48     13.17 o 
  -2   2   8       27.14       28.75      3.18 o 
  -1   2   8      144.51      146.81      6.07 o 
   0   2   8       47.57       42.35      9.19 o 
  -7   3   8      170.58      157.25      4.36 o 
  -6   3   8       56.27       52.58      2.49 o 
  -5   3   8       57.06       64.44      2.32 o 
  -4   3   8       92.75       98.50      2.96 o 
  -3   3   8      127.02      139.68      4.66 o 
  -2   3   8      252.10      239.32      5.09 o 
  -1   3   8       33.12       29.94      3.10 o 
   0   3   8      349.67      451.81     10.16 o 
  -8   4   8       53.73       83.60     23.68 o 
  -7   4   8       15.59       21.06      2.07 o 
  -6   4   8        5.60        7.24      1.01 o 
  -5   4   8      221.21      212.82      3.10 o 
  -4   4   8       29.61       26.23      2.01 o 
  -3   4   8       43.32      100.54     13.80 o 
  -2   4   8      103.73       92.74      4.81 o 
  -1   4   8       70.30       63.74      4.76 o 
   0   4   8        4.21        5.32      3.44 o 
  -7   5   8       50.79       58.13      4.72 o 
  -6   5   8       34.91       38.16      3.54 o 
  -5   5   8       11.77        8.16      3.40 o 
  -4   5   8       88.76       69.84      2.29 o 
  -3   5   8       92.63      115.18     14.09 o 
  -2   5   8       99.68       87.03      4.02 o 
  -1   5   8       51.11       46.19      3.96 o 
   0   5   8      289.60      339.25     10.20 o 
  -7   6   8        3.08        2.68      3.41 o 
  -6   6   8        0.00        0.36      2.62 o 
  -5   6   8       30.76       30.82      5.61 o 
  -4   6   8        1.68        1.50      2.13 o 
  -3   6   8       91.46       89.26      7.60 o 
  -2   6   8       77.81       80.07      3.21 o 
  -1   6   8        1.03        1.82      1.79 o 
  -7   7   8        3.52        3.91      3.79 o 
  -6   7   8        1.69        3.80      3.65 o 
  -5   7   8       39.19       55.55      6.13 o 
  -4   7   8      113.41      108.64      6.67 o 
  -3   7   8        1.81        1.28      0.98 o 
  -2   7   8        1.47        0.57      1.05 o 
  -1   7   8       68.82       64.84      5.47 o 
  -6   8   8        5.46        6.62      5.06 o 
  -5   8   8       21.25       23.85      5.40 o 
  -4   8   8       85.38       93.14      9.19 o 
  -3   8   8       27.89       31.66      5.18 o 
  -2   8   8        0.88       -0.51      1.16 o 
  -1   8   8        7.60        7.31      2.83 o 
  -6   9   8      130.24      127.27     11.80 o 
  -5   9   8        3.33       18.56      6.44 o 
  -4   9   8       23.84       24.13      4.53 o 
  -3   9   8       17.19       83.44     18.88 o 
  -2   9   8       25.98       26.45      5.35 o 
  -4  10   8       13.62       12.31      4.17 o 
  -3  10   8        0.58        4.96      4.83 o 
  -7   1   9        6.15        6.06      2.03 o 
  -6   1   9        5.16        3.29      1.52 o 
  -5   1   9       43.16       38.64      4.48 o 
  -4   1   9       51.44       60.63      4.26 o 
  -3   1   9       18.22       18.68      3.30 o 
  -2   1   9       13.89       11.29      2.92 o 
  -1   1   9        6.06        2.61      3.08 o 
  -7   2   9        0.48        0.96      1.44 o 
  -6   2   9        4.07        4.27      1.32 o 
  -5   2   9       56.36       47.95      2.89 o 
  -4   2   9        0.86        1.76      1.57 o 
  -3   2   9       40.78       42.47      4.00 o 
  -2   2   9       84.29       79.06      4.34 o 
  -1   2   9       24.50       20.57      4.39 o 
  -7   3   9      152.19      147.07      4.06 o 
  -6   3   9       44.54       59.25      2.51 o 
  -5   3   9      256.11      287.88     13.53 o 
  -4   3   9       48.09       52.07      2.78 o 
  -3   3   9      446.06      418.43      7.72 o 
  -2   3   9        4.20        2.64      2.55 o 
  -1   3   9        0.51       -0.75      1.91 o 
  -7   4   9       20.54       18.55      3.54 o 
  -6   4   9       12.05       12.70      3.55 o 
  -5   4   9        3.06        3.95      0.91 o 
  -4   4   9        0.06       -0.07      0.75 o 
  -2   4   9      163.18      141.88      4.87 o 
  -1   4   9        6.67        4.37      2.83 o 
  -7   5   9       77.00       51.66     12.51 o 
  -6   5   9       31.58       28.39      5.14 o 
  -5   5   9      206.82      245.04     11.78 o 
  -4   5   9       81.31       74.64      3.00 o 
  -3   5   9       52.02       44.06      2.77 o 
  -2   5   9      179.37      164.74      6.29 o 
  -7   6   9       43.46       47.45      9.35 o 
  -6   6   9       57.21       59.29      7.55 o 
  -5   6   9       34.55       36.85      7.11 o 
  -4   6   9      261.78      251.24     10.12 o 
  -3   6   9       95.86       92.64      3.50 o 
  -2   6   9       31.61       28.46      2.98 o 
  -6   7   9       69.04       67.94      7.24 o 
  -5   7   9       83.44      117.77     13.78 o 
  -4   7   9      379.39      353.03     10.25 o 
  -3   7   9       27.34       28.90      4.74 o 
  -5   8   9       13.87       13.04      6.42 o 
  -4   8   9       13.53       12.60      4.08 o 
  -3   8   9       44.96       45.01      5.55 o 
  -7   0  10       18.97       21.95      4.04 o 
  -6   0  10      177.47      160.14     13.03 o 
  -5   0  10      134.34      136.13      6.69 o 
  -4   0  10       30.66       29.73      4.01 o 
  -3   0  10      107.80      119.00      8.08 o 
  -7   1  10      123.60      113.99      3.62 o 
  -6   1  10       80.51       78.08      5.67 o 
  -5   1  10       60.47       89.77      6.65 o 
  -4   1  10      135.71      117.76      4.15 o 
  -3   1  10       32.43       23.60      6.52 o 
  -7   2  10       22.88       21.24      2.51 o 
  -6   2  10       20.06       13.08      4.95 o 
  -5   2  10        4.12        3.75      2.09 o 
  -4   2  10       81.41       61.77      3.58 o 
  -3   2  10      194.95      170.24      5.34 o 
  -7   3  10       52.66       47.30     13.93 o 
  -6   3  10       21.34       23.83      4.63 o 
  -5   3  10       50.84       68.95      8.59 o 
  -4   3  10       23.48       23.95      2.86 o 
  -3   3  10        3.54        1.33      1.80 o 
  -6   4  10       39.27       39.15     16.97 o 
  -5   4  10       82.41       99.92      8.05 o 
  -4   4  10      346.81      326.24      8.37 o 
  -3   4  10        2.32       -2.23      2.14 o 
  -6   5  10        6.06        2.07      4.30 o 
  -5   5  10       35.36       23.80      9.68 o 
  -4   5  10        0.15        0.25      1.94 o 
  -5   6  10       44.48       40.09     14.31 o 
                                                 
